# Supplementary material for: Molecular Epidemiology of Carbapenem-Resistant Pseudomonas aeruginosa Before the COVID-19 Pandemic: Resistance Profiles and Clonality in a Tertiary-Care Hospital
Source: Antibiotics (Basel). 2026 Jan 20;15(1):102. doi: 10.3390/antibiotics15010102 (PMC12837621; doi:10.3390/antibiotics15010102)
Supplement: Supplementary file 1 [file antibiotics-15-00102-s001.zip]

Archive with 1 entries (1 files):
- antibiotics-4043752-supplementary.pdf
